# Supplementary material for: Biodiversity and Biological Interactions of Actinobacteria Associated with Deep Sea and Intertidal Marine Invertebrates
Source: Mar Drugs. 2025 Oct 17;23(10):408. doi: 10.3390/md23100408 (PMC12565852; doi:10.3390/md23100408)
Supplement: Supplementary file 1 [file marinedrugs-23-00408-s001.zip]

Archive with 19 entries (16 files):
- SUPPLEMENTARY/
- SUPPLEMENTARY/Figure S1- phylogenetic tree of culturable actinobacteria.pptx
- SUPPLEMENTARY/Figure S2- Rarefaction curves of microbial diversity.pptx
- SUPPLEMENTARY/Figure S3- Total number of Actinobacteria ASVs .pptx
- SUPPLEMENTARY/Figure S4- Alpha diversity metrics of Actinobacteria communities.pptx
- SUPPLEMENTARY/Figure S5- High-throughput co-cultivation assay.pptx
- SUPPLEMENTARY/Figure S6- Co-culturing Morphological phenotype.pptx
- SUPPLEMENTARY/Table S1. ASVs table.xls
- SUPPLEMENTARY/Table S2- ASVs_isolates Blast..xlsx
- __MACOSX/
- __MACOSX/SUPPLEMENTARY/
- __MACOSX/SUPPLEMENTARY/._Figure S1- phylogenetic tree of culturable actinobacteria.pptx
- __MACOSX/SUPPLEMENTARY/._Figure S2- Rarefaction curves of microbial diversity.pptx
- __MACOSX/SUPPLEMENTARY/._Figure S3- Total number of Actinobacteria ASVs .pptx
- __MACOSX/SUPPLEMENTARY/._Figure S4- Alpha diversity metrics of Actinobacteria communities.pptx
- __MACOSX/SUPPLEMENTARY/._Figure S5- High-throughput co-cultivation assay.pptx
- __MACOSX/SUPPLEMENTARY/._Figure S6- Co-culturing Morphological phenotype.pptx
- __MACOSX/SUPPLEMENTARY/._Table S1. ASVs table.xls
- __MACOSX/SUPPLEMENTARY/._Table S2- ASVs_isolates Blast..xlsx
