# Supplementary material for: Biodiversity and Biological Interactions of Actinobacteria Associated with Deep Sea and Intertidal Marine Invertebrates
Source: Mar Drugs. 2025 Oct 17;23(10):408. doi: 10.3390/md23100408 (PMC12565852; doi:10.3390/md23100408)
Supplement: Supplementary file 1 [file marinedrugs-23-00408-s001.zip › SUPPLEMENTARY/Table S1. ASVs table.xls]

## Sheet: Table S1. ASVs table
Table S1. Summary of the Actinobacteriota ASVs taxonomy at the order level and their corresponding host organisms in the unnormalized feature table.
ASV_ID	Order	Organism
ACT1	Microtrichales	Dendrobeania sp.
ACT2	Microtrichales	Dendrobeania sp.
ACT3	Microtrichales	Dendrobeania sp.; Tricellaria ternata
ACT4	Microtrichales	Dendrobeania sp.; Halichondria panicea; Tricellaria ternata
ACT5	Microtrichales	Chlamys islandica; Dendrobeania sp.; Halichondria panicea; Synoicum turgens; Tricellaria ternata
ACT6	Microtrichales	Tricellaria ternata
ACT7	Microtrichales	Chlamys islandica; Dendrobeania sp.; Halichondria panicea; Synoicum turgens; Tricellaria ternata
ACT8	Microtrichales	Tricellaria ternata
ACT9	Microtrichales	Dendrobeania sp.; Halichondria panicea; Tricellaria ternata
ACT10	Microtrichales	Dendrobeania sp.; Halichondria panicea; Tricellaria ternata
ACT11	Microtrichales	Chlamys islandica; Dendrobeania sp.; Halichondria panicea; Synoicum turgens; Tricellaria ternata
ACT12	Microtrichales	Dendrobeania sp.; Tricellaria ternata
ACT13	Microtrichales	Dendrobeania sp.; Tricellaria ternata
ACT14	Microtrichales	Dendrobeania sp.; Tricellaria ternata
ACT15	Microtrichales	Chlamys islandica; Dendrobeania sp.; Synoicum turgens; Tricellaria ternata
ACT16	Microtrichales	Dendrobeania sp.; Tricellaria ternata
ACT17	Microtrichales	Dendrobeania sp.; Halichondria panicea; Tricellaria ternata
ACT18	Microtrichales	Dendrobeania sp.; Tricellaria ternata
ACT19	Microtrichales	Tricellaria ternata
ACT20	Microtrichales	Dendrobeania sp.; Halichondria panicea; Tricellaria ternata
ACT21	Microtrichales	Dendrobeania sp.; Tricellaria ternata
ACT22	Microtrichales	Chlamys islandica; Dendrobeania sp.; Halichondria panicea; Tricellaria ternata
ACT23	Microtrichales	Tricellaria ternata
ACT24	Microtrichales	Tricellaria ternata
ACT25	Microtrichales	Dendrobeania sp.; Halichondria panicea; Tricellaria ternata
ACT26	Microtrichales	Dendrobeania sp.; Tricellaria ternata
ACT27	Microtrichales	Dendrobeania sp.; Halichondria panicea; Tricellaria ternata
ACT28	Microtrichales	Dendrobeania sp.; Tricellaria ternata
ACT29	Microtrichales	Tricellaria ternata
ACT30	Microtrichales	Chlamys islandica; Dendrobeania sp.; Tricellaria ternata
ACT31	Microtrichales	Chlamys islandica
ACT32	Microtrichales	Tricellaria ternata
ACT33	Microtrichales	Chlamys islandica; Dendrobeania sp.; Synoicum turgens; Tricellaria ternata
ACT34	Microtrichales	Chlamys islandica; Dendrobeania sp.; Tricellaria ternata
ACT35	Microtrichales	Dendrobeania sp.; Halichondria panicea; Tricellaria ternata
ACT36	Microtrichales	Chlamys islandica; Dendrobeania sp.; Halichondria panicea; Tricellaria ternata
ACT37	Microtrichales	Dendrobeania sp.; Halichondria panicea; Tricellaria ternata
ACT38	Microtrichales	Chlamys islandica
ACT39	Microtrichales	Dendrobeania sp.; Tricellaria ternata
ACT40	Microtrichales	Chlamys islandica; Dendrobeania sp.; Synoicum turgens; Tricellaria ternata
ACT41	Microtrichales	Dendrobeania sp.; Halichondria panicea; Tricellaria ternata
ACT42	Microtrichales	Dendrobeania sp.; Tricellaria ternata
ACT43	Microtrichales	Dendrobeania sp.; Halichondria panicea; Tricellaria ternata
ACT44	Microtrichales	Dendrobeania sp.; Halichondria panicea; Synoicum turgens; Tricellaria ternata
ACT45	Microtrichales	Dendrobeania sp.
ACT46	Microtrichales	Chlamys islandica; Dendrobeania sp.; Tricellaria ternata
ACT47	Microtrichales	Dendrobeania sp.; Tricellaria ternata
ACT48	Microtrichales	Dendrobeania sp.
ACT49	Microtrichales	Dendrobeania sp.; Tricellaria ternata
ACT50	Microtrichales	Chlamys islandica; Dendrobeania sp.; Tricellaria ternata
ACT51	Actinomarinales	Chlamys islandica
ACT52	Microtrichales	Dendrobeania sp.; Tricellaria ternata
ACT53	Microtrichales	Tricellaria ternata
ACT54	Microtrichales	Dendrobeania sp.
ACT55	Microtrichales	Dendrobeania sp.; Tricellaria ternata
ACT56	Microtrichales	Chlamys islandica; Dendrobeania sp.; Halichondria panicea; Tricellaria ternata
ACT57	Actinomarinales	Chlamys islandica
ACT58	Microtrichales	Dendrobeania sp.; Tricellaria ternata
ACT59	Microtrichales	Dendrobeania sp.; Tricellaria ternata
ACT60	Microtrichales	Dendrobeania sp.
ACT61	Microtrichales	Dendrobeania sp.; Tricellaria ternata
ACT62	Microtrichales	Tricellaria ternata
ACT63	Microtrichales	Dendrobeania sp.; Tricellaria ternata
ACT64	Microtrichales	Tricellaria ternata
ACT65	Microtrichales	Dendrobeania sp.; Tricellaria ternata
ACT66	Microtrichales	Tricellaria ternata
ACT67	Microtrichales	Dendrobeania sp.; Tricellaria ternata
ACT68	Microtrichales	Chlamys islandica
ACT69	Microtrichales	Dendrobeania sp.; Tricellaria ternata
ACT70	Gaiellales	Chlamys islandica
ACT71	Microtrichales	Dendrobeania sp.; Tricellaria ternata
ACT72	Microtrichales	Tricellaria ternata
ACT73	Microtrichales	Dendrobeania sp.; Tricellaria ternata
ACT74	Gaiellales	Chlamys islandica
ACT75	Microtrichales	Chlamys islandica
ACT76	Microtrichales	Dendrobeania sp.; Tricellaria ternata
ACT77	Microtrichales	Dendrobeania sp.; Tricellaria ternata
ACT78	Microtrichales	Dendrobeania sp.
ACT79	Propionibacteriales	Chlamys islandica
ACT80	Microtrichales	Chlamys islandica
ACT81	Microtrichales	Chlamys islandica
ACT82	Microtrichales	Chlamys islandica; Dendrobeania sp.
ACT83	Microtrichales	Tricellaria ternata
ACT84	Microtrichales	Dendrobeania sp.; Tricellaria ternata
ACT85	Microtrichales	Dendrobeania sp.; Halichondria panicea; Tricellaria ternata
ACT86	Propionibacteriales	Chlamys islandica
ACT87	Microtrichales	Dendrobeania sp.
ACT88	Microtrichales	Tricellaria ternata
ACT89	Microtrichales	Dendrobeania sp.; Halichondria panicea; Tricellaria ternata
ACT90	Microtrichales	Dendrobeania sp.
ACT91	Microtrichales	Tricellaria ternata
ACT92	Microtrichales	Chlamys islandica
ACT93	Microtrichales	Chlamys islandica
ACT94	Microtrichales	Dendrobeania sp.
ACT95	Microtrichales	Tricellaria ternata
ACT96	Microtrichales	Chlamys islandica
ACT97	Microtrichales	Chlamys islandica
ACT98	Microtrichales	Dendrobeania sp.; Tricellaria ternata
ACT99	Solirubrobacterales	Chlamys islandica; Tricellaria ternata
ACT100	Solirubrobacterales	Chlamys islandica; Dendrobeania sp.; Tricellaria ternata
ACT101	Microtrichales	Tricellaria ternata
ACT102	Propionibacteriales	Chlamys islandica
ACT103	Microtrichales	Dendrobeania sp.; Tricellaria ternata
ACT104	Actinomarinales	Chlamys islandica
ACT105	Microtrichales	Tricellaria ternata
ACT106	Microtrichales	Tricellaria ternata
ACT107	Microtrichales	Dendrobeania sp.; Tricellaria ternata
ACT108	Microtrichales	Chlamys islandica
ACT109	Microtrichales	Dendrobeania sp.; Halichondria panicea; Synoicum turgens
ACT110	Microtrichales	Dendrobeania sp.; Halichondria panicea; Synoicum turgens
ACT111	Microtrichales	Dendrobeania sp.; Tricellaria ternata
ACT112	Microtrichales	Chlamys islandica
ACT113	Actinomarinales	Chlamys islandica
ACT114	Propionibacteriales	Chlamys islandica
ACT115	Microtrichales	Dendrobeania sp.; Tricellaria ternata
ACT116	Microtrichales	Chlamys islandica
ACT117	Actinomarinales	Chlamys islandica
ACT118	Microtrichales	Chlamys islandica
ACT119	Microtrichales	Chlamys islandica
ACT120	Microtrichales	Halichondria panicea
ACT121	Microtrichales	Chlamys islandica
ACT122	Microtrichales	Chlamys islandica
ACT123	Actinomarinales	Chlamys islandica
ACT124	PeM15	Chlamys islandica; Dendrobeania sp.; Synoicum turgens; Tricellaria ternata
ACT125	Actinomarinales	Chlamys islandica
ACT126	PeM15	Chlamys islandica; Halichondria panicea; Synoicum turgens; Tricellaria ternata
ACT127	Microtrichales	Halichondria panicea
ACT128	Actinomarinales	Chlamys islandica
ACT129	Microtrichales	Tricellaria ternata
ACT130	Propionibacteriales	Chlamys islandica; Tricellaria ternata
ACT131	Propionibacteriales	Chlamys islandica; Halichondria panicea; Tricellaria ternata
ACT132	Microtrichales	Tricellaria ternata
ACT133	Microtrichales	Tricellaria ternata
ACT134	Microtrichales	Tricellaria ternata
ACT135	Microtrichales	Chlamys islandica
ACT136	Actinomarinales	Chlamys islandica
ACT137	Microtrichales	Tricellaria ternata
ACT138	Microtrichales	Chlamys islandica
ACT139	Microtrichales	Chlamys islandica
ACT140	Microtrichales	Tricellaria ternata
ACT141	Actinomarinales	Chlamys islandica
ACT142	Microtrichales	Halichondria panicea
ACT143	Microtrichales	Dendrobeania sp.
ACT144	Microtrichales	Dendrobeania sp.
ACT145	Microtrichales	Tricellaria ternata
ACT146	Microtrichales	Halichondria panicea
ACT147	Microtrichales	Tricellaria ternata
ACT148	Microtrichales	Chlamys islandica
ACT149	Gaiellales	Dendrobeania sp.
ACT150	Actinomarinales	Chlamys islandica
ACT151	Actinomarinales	Chlamys islandica
ACT152	Microtrichales	Chlamys islandica
ACT153	Gaiellales	Dendrobeania sp.
ACT154	Microtrichales	Dendrobeania sp.
ACT155	Actinomarinales	Chlamys islandica
ACT156	Microtrichales	Halichondria panicea
ACT157	Microtrichales	Chlamys islandica
ACT158	Micrococcales	Dendrobeania sp.
ACT159	Actinomarinales	Chlamys islandica
ACT160	uncultured	Chlamys islandica; Synoicum turgens
ACT161	Microtrichales	Tricellaria ternata
ACT162	Microtrichales	Dendrobeania sp.
ACT163	Microtrichales	Dendrobeania sp.
ACT164	Microtrichales	Chlamys islandica
ACT165	uncultured	Chlamys islandica; Dendrobeania sp.; Synoicum turgens
ACT166	Micrococcales	Dendrobeania sp.
ACT167	Actinomarinales	Tricellaria ternata
ACT168	Actinomarinales	Chlamys islandica
ACT169	Microtrichales	Dendrobeania sp.
ACT170	Gaiellales	Halichondria panicea
ACT171	Microtrichales	Dendrobeania sp.
ACT172	Microtrichales	Dendrobeania sp.
ACT173	Actinomarinales	Tricellaria ternata
ACT174	Microtrichales	Dendrobeania sp.
ACT175	Microtrichales	Dendrobeania sp.
ACT176	Microtrichales	Dendrobeania sp.
ACT177	Microtrichales	Dendrobeania sp.
ACT178	Microtrichales	Tricellaria ternata
ACT179	Actinomarinales	Chlamys islandica
ACT180	Microtrichales	Dendrobeania sp.
ACT181	Microtrichales	Halichondria panicea
ACT182	Gaiellales	Halichondria panicea
ACT183	Microtrichales	Dendrobeania sp.
ACT184	Actinomarinales	Dendrobeania sp.
ACT185	Microtrichales	Dendrobeania sp.
ACT186	Micrococcales	Tricellaria ternata
ACT187	Microtrichales	Dendrobeania sp.
ACT188	Actinomarinales	Dendrobeania sp.; Tricellaria ternata
ACT189	Microtrichales	Dendrobeania sp.
ACT190	Micrococcales	Tricellaria ternata
ACT191	Microtrichales	Dendrobeania sp.
ACT192	Microtrichales	Tricellaria ternata
ACT193	Microtrichales	Tricellaria ternata
ACT194	Corynebacteriales	Halichondria panicea
ACT195	Microtrichales	Halichondria panicea
ACT196	Microtrichales	Dendrobeania sp.
ACT197	Microtrichales	Dendrobeania sp.
ACT198	Microtrichales	Tricellaria ternata
ACT199	Micrococcales	Tricellaria ternata
ACT200	Micrococcales	Tricellaria ternata
ACT201	Microtrichales	Halichondria panicea
ACT202	Microtrichales	Dendrobeania sp.
ACT203	Microtrichales	Dendrobeania sp.
ACT204	Corynebacteriales	Tricellaria ternata
ACT205	Corynebacteriales	Halichondria panicea
ACT206	Solirubrobacterales	Synoicum turgens
ACT207	Microtrichales	Dendrobeania sp.
ACT208	Microtrichales	Dendrobeania sp.
ACT209	Microtrichales	Chlamys islandica
ACT210	Microtrichales	Halichondria panicea
ACT211	Microtrichales	Dendrobeania sp.
ACT212	Microtrichales	Dendrobeania sp.
ACT213	Microtrichales	Dendrobeania sp.
ACT214	Microtrichales	Dendrobeania sp.
ACT215	Microtrichales	Dendrobeania sp.
ACT216	Microtrichales	Chlamys islandica
