# Supplementary material for: Biodiversity and Biological Interactions of Actinobacteria Associated with Deep Sea and Intertidal Marine Invertebrates
Source: Mar Drugs. 2025 Oct 17;23(10):408. doi: 10.3390/md23100408 (PMC12565852; doi:10.3390/md23100408)
Supplement: Supplementary file 1 [file marinedrugs-23-00408-s001.zip › SUPPLEMENTARY/Table S2- ASVs_isolates Blast..xlsx]

## Sheet: Sheet1
Table S2. Blast results of the 25 cultured isolates against the ASVs
Isolate	Isolate_Host organism	ASV	Isolate_ASV idenity (%)	ASV_Host_ Organism	ASV_NCBI_identity strain
HB3 Streptomyces sp.	Halichondria panicea	ACT165	91	Chlamys islandica; Dendrobeania sp.; Synoicum turgens	rare actino taxa
HB27 streptomyces sp.	Halichondria panicea	ACT165	89.5	Chlamys islandica;	rare actino taxa
				Dendrobeania sp.;
				Synoicum turgens
A02 Citrococcus sp.	Synoicum turgens	ACT166	93.8	Dendrobeania sp.	Glutamicibacter bergerei
A010 Micrococcus sp.	Tricellaria ternata	ACT166	95.7	Dendrobeania sp	Glutamicibacter bergerei
A015 Citrococcus sp.	Chlamys islandica	ACT166	96	Dendrobeania sp	Glutamicibacter bergerei
A027 Glutamicibacter sp.	Dendrobeania sp.	ACT166	98.9	Dendrobeania sp	Glutamicibacter bergerei
A029 Glutamicibacter sp.	Dendrobeania sp.	ACT166	100	Dendrobeania sp	Glutamicibacter bergerei
A031 Glutamicibacter sp.	Dendrobeania sp.	ACT166	99.7	Dendrobeania sp	Glutamicibacter bergerei
A032 Microbacterium sp.	Dendrobeania sp.	ACT166	90.55	Dendrobeania sp	Glutamicibacter bergerei
HB13 Microbacterium sp.	Halichondria panicea	ACT166	91.2	Dendrobeania sp	Glutamicibacter bergerei
HB23 Promicromonospora sp.	Halichondria panicea	ACT166	92.3	Dendrobeania sp	Glutamicibacter bergerei
HB32 Plantibacter sp.	Halichondria panicea	ACT166	92	Dendrobeania sp	Glutamicibacter bergerei
A024 Rhodococcoides sp.	Dendrobeania sp.	ACT194	90.3	Halichondria panicea	Mycolicibacterium
A01 Microbacterium sp.	Synoicum turgens	ACT199	91	Tricellaria ternata	rare actino taxa
A011 Salinibacterium sp.	Tricellaria ternata	ACT199	92	Tricellaria ternata	rare actino taxa
A025 Salinibacterium sp.	Dendrobeania sp.	ACT199	91.8	Tricellaria ternata	rare actino taxa
A026 Microbacterium sp.	Dendrobeania sp.	ACT199	90.3	Tricellaria ternata	rare actino taxa
HB7 Nocardiopsis sp.	Halichondria panicea	ACT199	93.9	Tricellaria ternata	rare actino taxa
HB25 Pseudoclavibacter sp.	Halichondria panicea	ACT199	94.7	Tricellaria ternata	rare actino taxa
HB28 Leucobacter sp.	Halichondria panicea	ACT199	91.5	Tricellaria ternata	rare actino taxa
HB29 Pseudoclavibacter sp.	Halichondria panicea	ACT199	94.7	Tricellaria ternata	rare actino taxa
A03 Brevibacterium sp.	Synoicum turgens	ACT200	91.2	Tricellaria ternata	Brachybacterium
A028 Dietzia sp.	Dendrobeania sp.	ACT205	91.7	Halichondria panicea	Mycobacterium
A036 Dietzia sp	Synoicum turgens	ACT205	91.2	Halichondria panicea	Mycobacterium
HB30 Rhodococcus sp.	Halichondria panicea	ACT205	93.6	Halichondria panicea	Mycobacterium
